# Supplementary material for: G870A Polymorphic Variants of CCND1 Gene and Cyclin D1 Protein Expression as Prognostic Markers in Laryngeal Lesions
Source: Diagnostics (Basel). 2022 Apr 23;12(5):1059. doi: 10.3390/diagnostics12051059 (PMC9139954; doi:10.3390/diagnostics12051059)
Supplement: Supplementary file 1 [file diagnostics-12-01059-s001.zip]

Archive with 1 entries (1 files):
- diagnostics-1645497-supplementary.pdf
